# Supplementary material for: Human Chondrocyte Activation by Toxins From Premolis semirufa, an Amazon Rainforest Moth Caterpillar: Identifying an Osteoarthritis Signature
Source: Front Immunol. 2020 Sep 18;11:2191. doi: 10.3389/fimmu.2020.02191 (PMC7531038; doi:10.3389/fimmu.2020.02191)
Supplement: Supplementary file 3 [file Table_3.XLS]

## Sheet: pathways_versus_selected_genes_
PATHWAYS	Counts	found.selected	Total	pvalue	fdr	nfound	metacore_objects	found	found.gene.ids
Immune response_IL-1 signaling pathway	7	CCL2;CXCL8;IL6;MMP1;MMP13;PTGES;PTGS2	82	1.4403e-13	6.84144e-11	33	CCL5, COX-2 (PTGS2), I-kB, JAM2, PI3K reg class IA (p85), AP-1, NF-kB2 (p100), MAPKAPK2, GRO-1, MMP-13, MCPIP, iNOS, RUNX2, IP10, ICAM1, CD44, CCL2, NF-kB2 (p52), MMP-1, IL-8, HSP27, NF-kB p52/RelB, MEK6(MAP2K6), IL-6, MEK1/2, EGR1, PGES, NF-kB, NIK(MAP3K14), IRF1, MYLK1, STAT1, CCL7	CCL2;CCL5;CCL7;CD44;CXCL1;CXCL10;CXCL8;EGR1;FOS;FOSL2;HSPB1;ICAM1;IL6;IRF1;JAM2;JUNB;MAP2K1;MAP2K6;MAP3K14;MAPKAPK2;MMP1;MMP13;MYLK;NFKB2;NFKBIA;NFKBIB;NFKBIE;NOS2;PIK3R1;PIK3R3;PTGES;PTGS2;RELB;RUNX2;STAT1;ZC3H12A	ENSG00000006062;ENSG00000007171;ENSG00000026508;ENSG00000065534;ENSG00000073756;ENSG00000075426;ENSG00000077150;ENSG00000090339;ENSG00000100906;ENSG00000104825;ENSG00000104856;ENSG00000106211;ENSG00000108688;ENSG00000108691;ENSG00000108984;ENSG00000115415;ENSG00000117461;ENSG00000120738;ENSG00000124813;ENSG00000125347;ENSG00000136244;ENSG00000137745;ENSG00000145675;ENSG00000146232;ENSG00000148344…
Immune response_IL-17 signaling pathways	6	CCL2;CXCL8;IL6;MMP1;MMP3;PTGS2	60	1.16381e-13	6.84144e-11	28	COX-2 (PTGS2), MEK1(MAP2K1), I-kB, CCL20, IL-17RC, GRO-1, iNOS, PI3K reg class IA, c-Fos, GCP2, ICAM1, CCL2, MMP-1, C/EBPbeta, IL-8, NGAL, Mucin 5AC, MEK6(MAP2K6), ENA-78, CIKS, IL-6, NF-kB, NIK(MAP3K14), G-CSF, Stromelysin-1, p38 MAPK, CCL7, C/EBPdelta	CCL2;CCL20;CCL7;CEBPB;CEBPD;CSF3;CXCL1;CXCL5;CXCL6;CXCL8;FOS;ICAM1;IL17RC;IL6;LCN2;MAP2K1;MAP2K6;MAP3K14;MAPK11;MAPK12;MMP1;MMP3;MUC5AC;NFKB2;NFKBIA;NFKBIB;NFKBIE;NOS2;PIK3R1;PIK3R3;PTGS2;RELB;TRAF3IP2	ENSG00000006062;ENSG00000007171;ENSG00000056972;ENSG00000073756;ENSG00000077150;ENSG00000090339;ENSG00000100906;ENSG00000104825;ENSG00000104856;ENSG00000108342;ENSG00000108688;ENSG00000108691;ENSG00000108984;ENSG00000115009;ENSG00000117461;ENSG00000124875;ENSG00000136244;ENSG00000145675;ENSG00000146232;ENSG00000148346;ENSG00000149968;ENSG00000163702;ENSG00000163735;ENSG00000163739;ENSG00000169032…
Role of stellate cells in progression of pancreatic cancer	6	CCL2;CXCL8;IL6;MMP13;MMP2;MMP3	60	0.0001191	0.00146308	16	GRO-2, MEK1(MAP2K1), NGF, PI3K reg class IA (p85), RECK, MMP-13, c-Fos, CCL2, IL-8, TGF-beta receptor type II, MMP-2, IL-6, CTGF, Stromelysin-1, NFKBIA, Collagen III	CCL2;COL3A1;CTGF;CXCL2;CXCL8;FOS;IL6;MAP2K1;MMP13;MMP2;MMP3;NFKBIA;NGF;PIK3R1;PIK3R3;RECK;TGFBR2	ENSG00000081041;ENSG00000087245;ENSG00000100906;ENSG00000108691;ENSG00000117461;ENSG00000118523;ENSG00000122707;ENSG00000134259;ENSG00000136244;ENSG00000137745;ENSG00000145675;ENSG00000149968;ENSG00000163513;ENSG00000168542;ENSG00000169032;ENSG00000169429;ENSG00000170345
Cell adhesion_ECM remodeling	5	CXCL8;MMP1;MMP13;MMP2;MMP3	55	1.91569e-06	6.65818e-05	18	MMP-13, CD44, SERPINE2, MMP-1, MMP-16, IL-8, MMP-14, MMP-2, Versican, MMP-12, PLAUR (uPAR), Actin cytoskeletal, MMP-10, IBP4, IGF-1, Stromelysin-1, PAI1, Collagen III	ACTB;ACTG1;CD44;COL3A1;CXCL8;IGF1;IGFBP4;MMP1;MMP10;MMP12;MMP13;MMP14;MMP16;MMP2;MMP3;PLAUR;SERPINE1;SERPINE2;VCAN	ENSG00000011422;ENSG00000017427;ENSG00000026508;ENSG00000038427;ENSG00000075624;ENSG00000087245;ENSG00000106366;ENSG00000135919;ENSG00000137745;ENSG00000141753;ENSG00000149968;ENSG00000156103;ENSG00000157227;ENSG00000166670;ENSG00000168542;ENSG00000169429;ENSG00000184009;ENSG00000196611;ENSG00000262406
IL-1 beta- and Endothelin-1-induced fibroblast/ myofibroblast migration and extracellular matrix production in asthmatic airways	5	CCL2;HAS2;MMP1;MMP2;MMP3	40	1.1034e-05	0.000241898	14	AP-1, EDNRB, Endothelin-1, CCL2, MMP-1, HAS2, MMP-2, Versican, NF-kB, CTGF, Stromelysin-1, PAI1, EDNRA, Collagen III	CCL2;COL3A1;CTGF;EDN1;EDNRA;EDNRB;FOS;FOSL2;HAS2;JUNB;MMP1;MMP2;MMP3;NFKB2;RELB;SERPINE1;VCAN	ENSG00000038427;ENSG00000075426;ENSG00000077150;ENSG00000078401;ENSG00000087245;ENSG00000104856;ENSG00000106366;ENSG00000108691;ENSG00000118523;ENSG00000136160;ENSG00000149968;ENSG00000151617;ENSG00000168542;ENSG00000170345;ENSG00000170961;ENSG00000171223;ENSG00000196611
TGF-beta-induced fibroblast/ myofibroblast migration and extracellular matrix production in asthmatic airways	5	HAS2;MMP1;MMP13;MMP2;MMP3	64	0.000269343	0.00257593	16	TGF-beta 2, AP-1, MMP-13, ITGA2, Endothelin-1, ITGA3, Tenascin-C, MMP-1, HAS2, TGF-beta receptor type II, MMP-2, ITGA5, Stromelysin-1, p38 MAPK, PAI1, Collagen III	COL3A1;EDN1;FOS;FOSL2;HAS2;ITGA2;ITGA3;ITGA5;JUNB;MAPK11;MAPK12;MMP1;MMP13;MMP2;MMP3;SERPINE1;TGFB2;TGFBR2;TNC	ENSG00000005884;ENSG00000041982;ENSG00000075426;ENSG00000078401;ENSG00000087245;ENSG00000092969;ENSG00000106366;ENSG00000137745;ENSG00000149968;ENSG00000161638;ENSG00000163513;ENSG00000164171;ENSG00000168542;ENSG00000170345;ENSG00000170961;ENSG00000171223;ENSG00000185386;ENSG00000188130;ENSG00000196611
Immune response_C3a signaling	4	C3;CCL2;CXCL8;IL6	48	5.42601e-06	0.000148511	16	CCL5, NGF, PLC-beta, CCL2, IL-8, Adenylate cyclase, FOXO3A, IL-6, MEK1/2, G-protein beta/gamma, VEGF-A, C3a, p38 MAPK, NFKBIA, C3aR, IP3 receptor	ADCY2;C3;C3AR1;CCL2;CCL5;CXCL8;FOXO3;GNB3;GNG11;GNG2;GNG4;GNG7;GNGT1;IL6;ITPR1;MAP2K1;MAPK11;MAPK12;NFKBIA;NGF;PLCB4;VEGFA	ENSG00000078295;ENSG00000100906;ENSG00000101333;ENSG00000108691;ENSG00000111664;ENSG00000112715;ENSG00000118689;ENSG00000125730;ENSG00000127920;ENSG00000127928;ENSG00000134259;ENSG00000136244;ENSG00000150995;ENSG00000168243;ENSG00000169032;ENSG00000169429;ENSG00000171860;ENSG00000176533;ENSG00000185386;ENSG00000186469;ENSG00000188130;ENSG00000271503
Immune response_IL-18 signaling	4	CCL2;CXCL8;IL6;PTGS2	63	1.63714e-05	0.000333274	18	COX-2 (PTGS2), I-kB, AP-1, PI3K reg class IA (p85-alpha), iNOS, PI3K reg class IA, c-Fos, ICAM1, MyD88, CCL2, IL-8, MEK6(MAP2K6), Bcl-2, IL-6, MEK1/2, CXCL16, NF-kB, p38 MAPK	BCL2;CCL2;CXCL16;CXCL8;FOS;FOSL2;ICAM1;IL6;JUNB;MAP2K1;MAP2K6;MAPK11;MAPK12;MYD88;NFKB2;NFKBIA;NFKBIB;NFKBIE;NOS2;PIK3R1;PIK3R3;PTGS2;RELB	ENSG00000007171;ENSG00000073756;ENSG00000075426;ENSG00000077150;ENSG00000090339;ENSG00000100906;ENSG00000104825;ENSG00000104856;ENSG00000108691;ENSG00000108984;ENSG00000117461;ENSG00000136244;ENSG00000145675;ENSG00000146232;ENSG00000161921;ENSG00000169032;ENSG00000169429;ENSG00000170345;ENSG00000171223;ENSG00000171791;ENSG00000172936;ENSG00000185386;ENSG00000188130
Immune response_MIF-induced cell adhesion, migration and angiogenesis	4	CCL2;CXCL8;MMP1;MMP13	49	2.68571e-07	1.3197e-05	18	PI3K reg class IA (p85), AP-1, MMP-13, CD74, c-Fos, ICAM1, CD44, CCL2, MMP-1, IL-8, MKP-1, MIF, MEK1/2, G-protein beta/gamma, VEGF-A, NF-kB, p38 MAPK, CXCR4	CCL2;CD44;CD74;CXCL8;CXCR4;DUSP1;FOS;FOSL2;GNB3;GNG11;GNG2;GNG4;GNG7;GNGT1;ICAM1;JUNB;MAP2K1;MAPK11;MAPK12;MIF;MMP1;MMP13;NFKB2;PIK3R1;PIK3R3;RELB;VEGFA	ENSG00000019582;ENSG00000026508;ENSG00000075426;ENSG00000077150;ENSG00000090339;ENSG00000104856;ENSG00000108691;ENSG00000111664;ENSG00000112715;ENSG00000117461;ENSG00000120129;ENSG00000121966;ENSG00000127920;ENSG00000127928;ENSG00000137745;ENSG00000145675;ENSG00000168243;ENSG00000169032;ENSG00000169429;ENSG00000170345;ENSG00000171223;ENSG00000176533;ENSG00000185386;ENSG00000186469;ENSG00000188130…
Beta-catenin-dependent transcription regulation in colorectal cancer	3	CXCL8;PTGS2;SOX9	36	6.50151e-09	9.26466e-07	17	COX-2 (PTGS2), ID2, MTS1 (S100A4), NUR77, CD44, Tenascin-C, IL-8, CD44 soluble, Lef-1, L1CAM, MMP-14, CD44 (EXT), Beta-catenin, PLAUR (uPAR), Claudin-1, NRCAM, SOX9	CD44;CLDN1;CTNNB1;CXCL8;ID2;L1CAM;LEF1;MMP14;NR4A1;NRCAM;PLAUR;PTGS2;S100A4;SOX9;TNC	ENSG00000011422;ENSG00000026508;ENSG00000041982;ENSG00000073756;ENSG00000091129;ENSG00000115738;ENSG00000123358;ENSG00000125398;ENSG00000138795;ENSG00000157227;ENSG00000163347;ENSG00000168036;ENSG00000169429;ENSG00000196154;ENSG00000198910
Cell adhesion_Cell-matrix glycoconjugates	3	ACAN;MMP1;MMP3	38	0.000146699	0.00171349	12	CCL5, MUC1, LYVE-1, CD44, Tenascin-C, MMP-1, CCL8, Versican, Leukocyte elastase, CRTL1, Stromelysin-1, Aggrecan	ACAN;CCL5;CCL8;CD44;ELANE;HAPLN1;LYVE1;MMP1;MMP3;MUC1;TNC;VCAN	ENSG00000026508;ENSG00000038427;ENSG00000041982;ENSG00000108700;ENSG00000133800;ENSG00000145681;ENSG00000149968;ENSG00000157766;ENSG00000185499;ENSG00000196611;ENSG00000197561;ENSG00000271503
Immune response_TREM1 signaling pathway	3	CCL2;CXCL8;IL6	60	0.00392101	0.0179661	13	MEK1(MAP2K1), I-kB, CARD9, Calcineurin A (catalytic), PI3K reg class IA, c-Fos, CCL2, IL-8, IL-6, TREM1, NFKBIA, TLR2, IP3 receptor	CARD9;CCL2;CXCL8;FOS;IL6;ITPR1;MAP2K1;NFKBIA;NFKBIB;NFKBIE;PIK3R1;PIK3R3;PPP3CA;TLR2;TREM1	ENSG00000100906;ENSG00000104825;ENSG00000108691;ENSG00000117461;ENSG00000124731;ENSG00000136244;ENSG00000137462;ENSG00000138814;ENSG00000145675;ENSG00000146232;ENSG00000150995;ENSG00000169032;ENSG00000169429;ENSG00000170345;ENSG00000187796
PDE4 regulation of cyto/chemokine expression in arthritis	3	CCL2;CXCL8;IL6	49	0.00185749	0.0107877	12	CCL5, I-kB, cAMP-GEFI, IP10, CCL2, IL-8, Rap1GAP1, ENA-78, IL-6, PKA-reg (cAMP-dependent), CUX1, PDE4	CCL2;CCL5;CUX1;CXCL10;CXCL5;CXCL8;IL6;NFKBIA;NFKBIB;NFKBIE;PDE4B;PDE4D;PRKAR1A;PRKAR2B;RAP1GAP;RAPGEF3	ENSG00000005249;ENSG00000076864;ENSG00000079337;ENSG00000100906;ENSG00000104825;ENSG00000108691;ENSG00000108946;ENSG00000113448;ENSG00000136244;ENSG00000146232;ENSG00000163735;ENSG00000169245;ENSG00000169429;ENSG00000184588;ENSG00000257923;ENSG00000271503
The innate immune response to contact allergens	3	CCL2;CXCL8;IL6	33	5.02631e-06	0.000143386	13	Thioredoxin, AP-1, MyD88, CCL2, IL-8, IL-6, P2X7, TXNIP (VDUP1), NF-kB, Pannexin-1, HSP70, Caspase-1, TLR2	CASP1;CCL2;CXCL8;FOS;FOSL2;IL6;JUNB;MYD88;NFKB2;P2RX7;PANX1;RELB;TLR2;TXN;TXNIP	ENSG00000075426;ENSG00000077150;ENSG00000089041;ENSG00000104856;ENSG00000108691;ENSG00000110218;ENSG00000136244;ENSG00000136810;ENSG00000137462;ENSG00000137752;ENSG00000169429;ENSG00000170345;ENSG00000171223;ENSG00000172936;ENSG00000265972
Complement pathway disruption in thrombotic microangiopathy	2	C3;CXCL8	39	0.00304076	0.0148394	10	CCL5, C3, IL-8, C3b, MYLK1, C3a, C5 convertase (C3b2Bb), P-selectin, C3aR, C3 convertase (C3bBb)	C3;C3AR1;CCL5;CFB;CXCL8;MYLK;SELP	ENSG00000065534;ENSG00000125730;ENSG00000169429;ENSG00000171860;ENSG00000174175;ENSG00000243649;ENSG00000271503
Immune response_HMGB1/RAGE signaling pathway	2	CXCL8;IL6	53	1.96306e-07	1.11895e-05	19	I-kB, PI3K reg class IA (p85), PI3K reg class IA (p85-alpha), iNOS, ICAM1, IL-8, MEK6(MAP2K6), NFKBIB, IL-6, MEK1/2, IL1RN, NF-kB, Tissue factor, Secretogranin II, p38 MAPK, PAI1, NFKBIA, Paxillin, TLR2	CXCL8;F3;ICAM1;IL1RN;IL6;MAP2K1;MAP2K6;MAPK11;MAPK12;NFKB2;NFKBIA;NFKBIB;NFKBIE;NOS2;PIK3R1;PIK3R3;PXN;RELB;SCG2;SERPINE1;TLR2	ENSG00000007171;ENSG00000077150;ENSG00000089159;ENSG00000090339;ENSG00000100906;ENSG00000104825;ENSG00000104856;ENSG00000106366;ENSG00000108984;ENSG00000117461;ENSG00000117525;ENSG00000136244;ENSG00000136689;ENSG00000137462;ENSG00000145675;ENSG00000146232;ENSG00000169032;ENSG00000169429;ENSG00000171951;ENSG00000185386;ENSG00000188130
Immune response_HSP60 and HSP70/ TLR signaling pathway	2	CXCL8;IL6	54	2.91753e-05	0.000507009	16	I-kB, AP-1, iNOS, ICAM1, MyD88, IL-8, MEK6(MAP2K6), IL-6, MEK1/2, IRAK1/2, CD83, NF-kB, HSP70, p38 MAPK, IL-12 alpha, TLR2	CD83;CXCL8;FOS;FOSL2;ICAM1;IL12A;IL6;IRAK2;JUNB;MAP2K1;MAP2K6;MAPK11;MAPK12;MYD88;NFKB2;NFKBIA;NFKBIB;NFKBIE;NOS2;RELB;TLR2	ENSG00000007171;ENSG00000075426;ENSG00000077150;ENSG00000090339;ENSG00000100906;ENSG00000104825;ENSG00000104856;ENSG00000108984;ENSG00000112149;ENSG00000134070;ENSG00000136244;ENSG00000137462;ENSG00000146232;ENSG00000168811;ENSG00000169032;ENSG00000169429;ENSG00000170345;ENSG00000171223;ENSG00000172936;ENSG00000185386;ENSG00000188130
Development_Role of IL-8 in angiogenesis	1	CXCL8	65	0.00297847	0.0148394	14	STAT3, MEK1(MAP2K1), I-kB, PI3K reg class IA (p85), PI3K reg class IA (p85-alpha), c-Fos, IL-8, LDLR, MMP-14, G-protein beta/gamma, VEGF-A, VEGFR-2, NF-kB, Paxillin	CXCL8;FOS;GNB3;GNG11;GNG2;GNG4;GNG7;GNGT1;KDR;LDLR;MAP2K1;MMP14;NFKB2;NFKBIA;NFKBIB;NFKBIE;PIK3R1;PIK3R3;PXN;RELB;STAT3;VEGFA	ENSG00000077150;ENSG00000089159;ENSG00000100906;ENSG00000104825;ENSG00000104856;ENSG00000111664;ENSG00000112715;ENSG00000117461;ENSG00000127920;ENSG00000127928;ENSG00000128052;ENSG00000130164;ENSG00000145675;ENSG00000146232;ENSG00000157227;ENSG00000168243;ENSG00000168610;ENSG00000169032;ENSG00000169429;ENSG00000170345;ENSG00000176533;ENSG00000186469
Immune response_Alternative complement pathway	1	C3	53	5.0311e-06	0.000143386	17	PTX3, C5L2, Factor B, C3, C3b, Factor Bb, C3c, DAF, iC3b, C3dg, FHR-3, C3a, C5 convertase (C3b2Bb), Factor Ba, C3aR, C3 convertase (C3bBb), Factor D	C3;C3AR1;C5AR2;CD55;CFB;CFD;CFHR3;PTX3	ENSG00000116785;ENSG00000125730;ENSG00000134830;ENSG00000163661;ENSG00000171860;ENSG00000196352;ENSG00000197766;ENSG00000243649
